# Supplementary material for: Bacterial Adaptive Responses to Green and Chemically Synthesized Silver Nanoparticles: Implications for Resistance Development
Source: Nanomaterials (Basel). 2026 Jun 12;16(12):730. doi: 10.3390/nano16120730 (PMC13306010; doi:10.3390/nano16120730)
Supplement: Supplementary file 1 [file nanomaterials-16-00730-s001.zip]

Archive with 1 entries (1 files):
- nanomaterials-4339910-supplementary.pdf
